# Supplementary material for: Chronological Age Estimation of Male Occipital Bone Based on FTIR and Raman Microspectroscopy
Source: Bioinorg Chem Appl. 2022 Aug 26;2022:1729131. doi: 10.1155/2022/1729131 (PMC9440630; doi:10.1155/2022/1729131)
Supplement: Supplementary Materials — Table S1: FTIR and Raman statistical results of different structures (lamina externa, diploe, and lamina interna) at each age stages. ∗The results of Kruskal–Wallis test that failed to exhibit normal distributions or equal variance. And the rest are the results of Single-factor ANOVA. Figure S1: The PCA results of eight widely used FTIR and Raman outcomes. A PCA score plot for 6 age stages. B PC1 loading plot. Figure S2: A PLS regression model with the eight outcomes of FTIR and Raman. B PLS regression model VIP scores plot. [file 1729131.f1.zip]

Archive with 2 entries (2 files):
- 1729131.f1/Supplementary Material .docx
- 1729131.f1/Supplementary Material .pdf
